# Supplementary material for: Impact of multi-drug resistant bacteria on economic and clinical outcomes of healthcare-associated infections in adults: Systematic review and meta-analysis
Source: PLoS One. 2020 Jan 10;15(1):e0227139. doi: 10.1371/journal.pone.0227139 (PMC6953842; doi:10.1371/journal.pone.0227139)
Supplement: S1 Data — (XLSX) [file pone.0227139.s003.xlsx]

## Sheet: Cost
n.e	n.c	mean.e	mean.c	sd.e	sd.c	study
1083	692	158.2	139.2	308	245	Matthew J. Neidell et al.
						Aj Stewardson et al.
167	404	28.143	24.96	31.154	23.964	Marta Riu et al.
226	514					Scott T Micek et al.
						M. E. A. Kraker et al.
						Marin H. Kollef
36	36	16.57	12.86	40.157	25.752	Brian J Kopp et al.
52	140					Pieter O Depuydt
121	165	62.8213	52.791	71.3	46.47	John J. Engemann et al.
						Sabine Engler-Hüsch et al.
						Arthur W. Backer et al.
						Hironori Uematsu et al.
103	559	142.461	106.29	198.2	128.4	Patrick D. Mauldin et al.
						Tugba Arslan Gulen et al.
12	22	33.251	21.914	26.32	21.48	Robert K. Pelz et al.
144	345	2.914	2.822	4.23	3.98	Yehuda Carmeli et al.
						Robert J. Rubin et al.
1026	1026	16.024	7.825	19.01	19.01	Ansgar Resch et al.
169	169	52.211	31.003	59.456	26.325	Rebecca R. Roberts et al.
						Stephen J. Wilson et al.
						D. C. Lye et al.
						J. P. Horcajada et al.
270	270	6.082	4.954	6.91111	5.48889	Zhihui Chen et al.
89	82					Ignacio Martin-Loeches et al.
						Christophe Adrie et al.
22	42					Laia Fernández-Barat et al.
						Michele Bartoletti et al.
						M Brady et al.
						K B Pouwels et al.
49	58					Rudy tedja et al.
127	177					E E Magira et al.
						Dilip Nathwani et al.
						Joshua T Thaden et al.
						Richard E Nelsonet al.
						B. Borgatta et al.
						Richard E Nelson et al.
						Evangelos I Kritsotakis et al.
						Emma K. Nickerson et al.
						Manal Tadros et al.
						Xuemei Zhen et al.
42	42	37.971	23.025	30.662	20.565	Laura Puchter et al.
						Wang et al.
						Jia et al.
149	256	12.496	10.836	15.352	11.603	Nelson et al.
						Nelson et al.
						Pintado et al.
22	15					Cowie et al.
2213	3312					Bonnet et al.

## Sheet: LOS
n.e	n.c	mean.e	mean.c	sd.e	sd.c	study
1083	692	18.2	16	31.7	24.5	Matthew J. Neidell et al.
						Aj Stewardson et al.
167	404	37.2	32.2	24.4	28	Marta Riu et al.
226	514	27	25	56	43	Scott T Micek et al.
						M. E. A. Kraker et al.
						Marin H. Kollef
36	36	19	13	26	15	Brian J Kopp et al.
52	140	18	15	19	21	Pieter O Depuydt
121	165	15	10	23	13	John J. Engemann et al.
						Sabine Engler-Hüsch et al.
						Arthur W. Backer et al.
						Hironori Uematsu et al.
103	559	40.2093	30	49	37.7	Patrick D. Mauldin et al.
						Tugba Arslan Gulen et al.
12	22	57	51	11	8	Robert K. Pelz et al.
144	345	7.2	7	24	19	Yehuda Carmeli et al.
						Robert J. Rubin et al.
1026	1026	26	15	25	25	Ansgar Resch et al.
169	169	22.5	15.9	20.1	11.3	Rebecca R. Roberts et al.
						Stephen J. Wilson et al.
						D. C. Lye et al.
						J. P. Horcajada et al.
270	270	18.5	14	16.2963	15.5556	Zhihui Chen et al.
89	82	54.8	43.78	28.1037	23.5481	Ignacio Martin-Loeches et al.
						Christophe Adrie et al.
22	42	41	39	43.7037	26.6667	Laia Fernández-Barat et al.
						Michele Bartoletti et al.
						M Brady et al.
						K B Pouwels et al.
49	58	37	31	24.4444	14.8148	Rudy tedja et al.
127	177	13	10	10.3704	7.40741	E E Magira et al.
						Dilip Nathwani et al.
						Joshua T Thaden et al.
						Richard E Nelsonet al.
						B. Borgatta et al.
						Richard E Nelson et al.
						Evangelos I Kritsotakis et al.
						Emma K. Nickerson et al.
						Manal Tadros et al.
						Xuemei Zhen et al.
42	42					Laura Puchter et al.
						Wang et al.
						Jia et al.
149	256	20.8	15.4	16.32	13.58	Nelson et al.
						Nelson et al.
						Pintado et al.
22	15	24	8	75	18	Cowie et al.
2213	3312	33.8	29.7	25.7	22.8	Bonnet et al.

## Sheet: Mortality
n.e	n.c	mean.e	mean.c	study
1083	692	184	90	Matthew J. Neidell et al.
				Aj Stewardson et al.
167	404	42	52	Marta Riu et al.
226	514	101	163	Scott T Micek et al.
				M. E. A. Kraker et al.
				Marin H. Kollef
36	36	4	2	Brian J Kopp et al.
52	140	28	41	Pieter O Depuydt
121	165	25	11	John J. Engemann et al.
				Sabine Engler-Hüsch et al.
				Arthur W. Backer et al.
				Hironori Uematsu et al.
103	559			Patrick D. Mauldin et al.
				Tugba Arslan Gulen et al.
12	22	9	10	Robert K. Pelz et al.
144	345	14	26	Yehuda Carmeli et al.
				Robert J. Rubin et al.
1026	1026	188	112	Ansgar Resch et al.
169	169			Rebecca R. Roberts et al.
				Stephen J. Wilson et al.
				D. C. Lye et al.
				J. P. Horcajada et al.
270	270	34	21	Zhihui Chen et al.
89	82			Ignacio Martin-Loeches et al.
				Christophe Adrie et al.
22	42			Laia Fernández-Barat et al.
				Michele Bartoletti et al.
				M Brady et al.
				K B Pouwels et al.
49	58	29	14	Rudy tedja et al.
127	177	26	22	E E Magira et al.
				Dilip Nathwani et al.
				Joshua T Thaden et al.
				Richard E Nelsonet al.
				B. Borgatta et al.
				Richard E Nelson et al.
				Evangelos I Kritsotakis et al.
				Emma K. Nickerson et al.
				Manal Tadros et al.
				Xuemei Zhen et al.
42	42			Laura Puchter et al.
				Wang et al.
				Jia et al.
149	256			Nelson et al.
				Nelson et al.
				Pintado et al.
22	15	3	0	Cowie et al.
2213	3312	1147	1506	Bonnet et al.
